# Supplementary material for: Metabolomic Changes of Human Proximal Tubular Cell Line in High Glucose Environment
Source: Sci Rep. 2019 Nov 12;9:16617. doi: 10.1038/s41598-019-53214-1 (PMC6851361; doi:10.1038/s41598-019-53214-1)
Supplement: Supplementary file 2 — Supplementary table 1 [file 41598_2019_53214_MOESM2_ESM.xlsx]

## Sheet: Table 1 Sample Information
Metabolomic Changes of Human Proximal Tubular Cell Line in High Glucose Environment
Wei PZ, Fung WW, Ng JK, Lai KB, Luk CC, Chow KM, Li PK, Szeto CC.
Sample Information
Name	Amount (×106 cells)	Group	Dilution (Cation) §	Dilution (Anion) §
SFM0-1	0.83	SFM1	2	2
SFM0-2	0.83		2	2
SFM0-3	0.83		2	2
SFM24-1	0.63	SFM2	2	2
SFM24-2	0.63		2	2
SFM24-3	0.63		2	2
5G-1	0.98	Glucose5	2	2
5G-2	0.98		2	2
5G-3	0.98		2	2
25G-1	0.81	Glucose25	2	2
25G-2	0.81		2	2
25G-3	0.81		2	2
5M-1	0.91	Mannitol5	2	2
5M-2	0.91		2	2
5M-3	0.91		2	2
25M-1	0.68	Mannitol25	2	2
25M-2	0.68		2	2
25M-3	0.68		2	2
§ Dilution factors for Measurement
