# Supplementary material for: Metabolomic Changes of Human Proximal Tubular Cell Line in High Glucose Environment
Source: Sci Rep. 2019 Nov 12;9:16617. doi: 10.1038/s41598-019-53214-1 (PMC6851361; doi:10.1038/s41598-019-53214-1)
Supplement: Supplementary file 3 — Supplementary table 2 [file 41598_2019_53214_MOESM3_ESM.xlsx]

## Sheet: Figure 1 Factor Loading
Metabolomic Changes of Human Proximal Tubular Cell Line in High Glucose Environment
Wei PZ, Fung WW, Ng JK, Lai KB, Luk CC, Chow KM, Li PK, Szeto CC.
Factor Loading
ID	HMT DB			Factor Loading
	Compound name	KEGG ID	HMDB ID	PC1	PC2	PC3	PC4	PC5	PC6	PC7	PC8	PC9	PC10	PC11	PC12	PC13	PC14	PC15	PC16	PC17
A_0001	NAD+	C00003	HMDB00902	-0.114663	0.120067	0.0283694	0.0244624	-0.0211142	-0.121727	-0.0318209	-0.0504314	-0.0568896	0.108837	-0.0414123	0.00160214	0.0191972	0.0197018	0.055688	0.0178522	-0.0718283
A_0002	cAMP	C00575	HMDB00058	-0.10509	0.0828148	-0.0547334	0.111507	0.21536	-0.0448457	-0.0832848	-0.0842577	-0.00924071	0.0576116	-0.122679	-0.0250718	0.0652169	0.0913872	-0.0726541	0.0698537	-0.0990425
A_0003	cGMP	C00942	HMDB01314	0.0103289	0.0379437	-0.00757033	0.211183	0.0555987	-0.135695	-0.403987	-0.265023	-0.0141113	-0.110231	0.038986	0.214849	-0.204675	0.352333	-0.306429	0.230195	0.211954
A_0004	NADH	C00004	HMDB01487	-0.0299878	0.203451	0.0763118	0.0143253	-0.087284	-0.21615	-0.013278	0.0302901	-0.21973	0.0667696	-0.0338955	0.0109568	-0.00434511	0.0618125	0.165687	0.124162	-0.14226
A_0006	ADP-ribose	C00301	HMDB01178	-0.0320406	0.201853	-0.0423495	0.0912483	-0.157386	0.172506	-0.0797951	-0.0925249	0.0900354	-0.0162447	-0.0780997	-0.114614	0.0445874	-0.158917	-0.0951701	-0.146163	0.0387247
A_0008	UDP-glucose	C00029	HMDB00286	-0.116461	0.109474	0.0562876	-0.0683483	0.0411074	-0.0248986	-0.035141	0.0314441	0.0135587	0.0838937	-0.127928	-0.0987442	0.0280712	0.033817	0.00222204	0.000463748	-0.0306451
A_0009	Uric acid	C00366	HMDB00289	0.0248033	0.132716	-0.0784386	0.0776335	0.303357	0.0878526	0.229666	0.215773	-0.00275366	0.132297	0.199543	0.0899011	0.0800781	0.159723	0.154497	-0.0657539	0.0172249
A_0010	NADP+	C00006	HMDB00217	-0.124759	0.070034	-0.00877089	0.0374439	0.0134868	0.0319595	0.0566759	-0.128482	-0.0575099	0.175008	-0.0802993	0.127487	0.0480313	0.0333809	-0.0537942	0.082704	-0.028812
A_0011	IMP	C00130	HMDB00175	-0.0249162	0.216345	-0.0859924	-0.0379951	0.119883	-0.125214	-0.126393	-0.0204735	0.104606	-0.0148795	-0.019425	-0.0793178	0.0749747	-0.0391111	0.0597284	0.0132458	-0.0541688
A_0012	Sedoheptulose 7-phosphate	C05382	HMDB01068	0.107104	0.0324664	0.0894259	0.117922	-0.104314	-0.0863846	0.0883766	-0.0494279	-0.220871	-0.194121	-0.139769	-0.129007	-0.0436495	-0.0731813	0.1121	0.0354007	-0.0864222
A_0013	Glucose 6-phosphate	C00092,C00668,C01172	HMDB01401	0.119661	0.0803605	0.0854508	0.107432	-0.0331017	-0.0200941	0.0342531	0.0108856	-0.0313959	0.0234113	0.00361667	-0.0167964	0.0325982	0.0125685	0.0391946	-0.0135421	-0.0254554
A_0014	Fructose 6-phosphate	C00085,C05345	HMDB00124	0.118831	0.0857052	0.0820719	0.0960892	-0.0512455	-0.0156033	-0.0216993	-0.0285026	-0.0420701	0.0227881	-0.0532802	-0.0856101	0.0196841	-0.0538897	0.0458778	-0.0744179	-0.0833828
A_0015	Fructose 1-phosphate	C01094	HMDB01076	0.108708	0.135829	-0.0128017	-0.062072	0.0715371	0.000316534	-0.0636089	-0.120735	0.0271427	-0.0105871	-0.0983377	-0.0556678	-0.100588	-0.077823	-0.020526	0.024457	-0.0165107
A_0016	Galactose 1-phosphate	C00446	HMDB00645	0.0904807	0.0792792	0.0896192	0.142388	-0.184105	-0.0466363	-0.160764	-0.0353339	0.125517	0.214855	-0.00469407	-0.120893	-0.0267951	-0.106635	0.128316	0.0198843	0.0852815
A_0017	Glucose 1-phosphate	C00103	HMDB01586	0.116283	0.100301	0.0743625	0.0731858	0.0393884	-0.0558183	0.0555054	-0.00829408	-0.122789	-0.0229349	-0.0450841	0.0425709	-0.0112642	0.0841531	-0.0614323	-0.0637547	0.0168196
A_0019	Acetyl CoA	C00024	HMDB01206	0.0435703	0.161552	-0.0711606	0.182333	0.101709	0.181189	-0.0754136	0.0400107	-0.0276384	0.105553	-0.23942	-0.0901365	-0.203193	-0.133577	0.0748662	-0.0350734	0.0762512
A_0020	Folic acid	C00504	HMDB00121	0.0212235	0.229587	0.0460559	-0.0118663	-0.0761163	0.150203	-0.000465357	-0.0449527	0.103158	-0.0497226	0.0790972	-0.0330955	0.0963171	-0.0967413	-0.163825	-0.047752	-0.12132
A_0021	Ribose 5-phosphate	C00117	HMDB01548	0.106651	0.13808	-0.00712618	-0.0657514	0.12707	-0.0142106	0.0765021	-0.0466838	-0.0362259	-0.0684647	-0.00843943	0.00428845	-0.00912869	0.000583817	0.0247685	0.0236229	-0.0269101
A_0022	CoA	C00010	HMDB01423	-0.110857	0.0431838	0.0392806	-0.0255542	-0.00946961	-0.194331	0.184964	-0.227754	0.0670782	0.100039	-0.0040243	-0.102514	0.11079	0.135951	-0.0395786	0.0903211	-0.0176246
A_0023	Ribose 1-phosphate	C00620	HMDB01489	0.106471	0.1408	-0.012638	-0.0718525	0.119086	-0.0071825	0.0331299	-0.0703879	-0.0138817	-0.0480851	-0.0398925	0.0066541	-0.0540854	-0.00986821	-0.0136868	0.014985	0.0023953
A_0024	Ribulose 5-phosphate	C00199,C01101	HMDB00618	0.114208	0.136364	0.0139538	0.0269518	0.0251161	0.0437015	-0.0236903	-0.0272858	0.0352904	0.0177846	0.0203016	0.00238427	0.001254	-0.0959004	-0.0401073	-0.0680886	-0.0798018
A_0025	Xylulose 5-phosphate	C00231,C03291	HMDB00868	0.0909023	0.133424	-0.0126144	-0.0800319	0.193223	0.00325023	0.185906	0.0486425	-0.0239845	-0.0651362	0.126204	0.127315	0.0854948	0.11303	0.00325333	-0.00880755	0.0162182
A_0027	HMG CoA	C00356	HMDB01375	-0.0482154	0.127339	-0.0656621	0.0628618	-0.00945943	-0.394815	0.033321	0.161997	-0.141036	0.0679946	0.00909981	-0.117182	-0.0338569	-0.139375	-0.061711	-0.11439	0.124316
A_0028	Glyceraldehyde 3-phosphate	C00118,C00661	HMDB01112	0.0921604	0.125302	-0.005231	-0.0675119	0.0963655	-0.0864405	0.0872186	-0.134742	-0.226985	-0.197581	-0.233052	-0.0282777	-0.222137	-0.00906136	-0.0229964	0.0310622	0.0707889
A_0029	NADPH	C00005	HMDB00221	-0.101706	0.0822189	-0.0055323	-0.0566758	-0.0335781	-0.270752	-0.137769	0.0797328	-0.0915091	0.120379	0.100419	0.0514499	0.0124916	0.0844494	0.225042	-0.0484206	0.0121905
A_0030	Malonyl CoA	C00083	HMDB01175	-0.110442	0.0848503	-0.118753	0.115162	0.0240549	0.063562	-0.00326156	-0.0431018	-0.012233	0.0732268	-0.0667281	0.00035597	-0.0815216	0.00229878	0.153748	0.0219505	-0.00971898
A_0031	Phosphocreatine	C02305	HMDB01511	-0.134681	0.0403552	-0.0337939	0.0195783	0.0266799	-0.0272022	0.00126114	-0.0217013	0.0133467	0.00449786	0.00736739	0.0164513	0.00777154	-0.0761138	-0.0340696	-0.00385467	-0.125971
A_0032	XMP	C00655	HMDB01554	-0.0632559	0.0973124	-0.154007	-0.0158506	0.0517546	-0.316534	0.0567318	0.153113	0.00955408	0.148909	-0.0923614	0.112449	-0.0430915	-0.186493	-0.202482	0.0118814	0.0284878
A_0033	Dihydroxyacetone phosphate	C00111	HMDB01473	0.111785	0.135466	-0.00526833	-0.0544502	0.0978324	0.00840872	0.00807825	-0.0594867	0.030197	-0.0149595	-0.00513311	-0.00645212	-0.013369	-0.0279495	-0.000412173	0.00812191	-0.0313456
A_0034	Adenylosuccinic acid	C03794	HMDB00536	-0.109241	0.11286	-0.0973377	-0.0334382	-0.0933674	-0.0883139	-0.0199076	0.0243688	-0.0132884	0.104552	0.0692857	0.000749888	0.0432108	0.0304095	0.114494	-0.00665456	0.175789
A_0035	Fructose 1,6-diphosphate	C00354	HMDB01058	0.115193	0.129012	0.00308031	-0.0351122	0.0575804	0.00143807	-0.0387372	-0.0925184	0.0224333	-0.0110842	-0.061971	-0.0413428	-0.0599646	-0.0635106	-0.00941624	0.00606449	-0.0291916
A_0036	6-Phosphogluconic acid	C00345	HMDB01316	0.120236	0.0686222	0.0763448	0.104734	-0.0683611	-0.0447748	0.0036935	-0.0481391	-0.101261	-0.0292703	-0.080023	-0.0211825	-0.0387742	-0.0407453	-0.000819411	-0.102286	-0.0263359
A_0037	N-Carbamoylaspartic acid	C00438	HMDB00828	-0.0543999	0.0326892	-0.159887	0.302529	0.0689953	-0.0267099	0.000827722	-0.0959309	-0.0252182	-0.0469108	0.0554182	0.0787855	0.0941266	0.0321794	-0.0104242	-0.0564079	-0.0429596
A_0038	PRPP	C00119	HMDB00280	-0.117312	0.0699994	-0.0540391	-0.0790217	-0.0412578	0.0826858	-0.0703565	-0.150358	0.00264384	-0.0072501	-0.123686	0.169091	0.187012	-0.0476999	0.218516	0.0585748	0.0561643
A_0039	2-Phosphoglyceric acid	C00631	HMDB03391	-0.0921201	0.0344193	-0.208233	-0.0440415	-0.127213	0.0228678	-0.00226223	0.0286921	0.0313148	-0.184072	0.0184906	0.0887061	0.00455126	-0.155724	-0.00965664	0.144136	0.131847
A_0041	3-Phosphoglyceric acid	C00197	HMDB00807	-0.0921079	0.0403943	-0.216116	-0.0102738	-0.090358	0.0682183	-0.0270036	-0.0310756	0.0252673	-0.163322	0.0358929	0.0917861	-0.0124603	-0.0920501	0.0754978	0.100353	-0.0999083
A_0042	Phosphoenolpyruvic acid	C00074	HMDB00263	-0.0558757	0.0476338	-0.24442	0.0719893	-0.11641	-0.0501766	-0.00968312	0.14783	-0.00262568	-0.175768	0.0588928	0.153843	0.0948435	-0.319797	-0.223502	0.23097	-0.111069
A_0043	GMP	C00144	HMDB01397	0.0516956	0.209142	-0.0446134	0.0439074	-0.0812083	-0.0475052	-0.0847572	0.130697	0.059207	-0.106262	0.19622	-0.158301	-0.00898404	0.0561229	0.0456602	0.0471986	-0.0894905
A_0044	AMP	C00020	HMDB00045	0.0852618	0.181737	-0.0314157	-0.00190343	-0.0640514	0.0205315	0.0204677	0.11334	0.0477264	-0.0472593	0.160835	-0.0045365	-0.178719	0.127051	-0.117887	0.144515	0.018316
A_0045	2-Oxoisovaleric acid	C00141	HMDB00019	-0.119262	0.0208019	-0.0823148	-0.0410122	0.0392371	0.189985	0.0769554	-0.0931989	0.0119219	-0.0236227	-0.0190545	-0.177166	-0.0836398	-0.0442565	-0.132514	0.00329064	0.0535684
A_0046	GDP	C00035	HMDB01201	0.0694302	0.171176	0.0936547	-0.0739122	-0.199843	0.00814735	-0.0615962	-0.0275066	0.0205226	0.0215635	0.0118752	0.14351	0.115872	-0.0288312	-0.155274	0.0772835	-0.0358488
A_0047	Lactic acid	C00186,C00256,C01432	HMDB00190,HMDB01311	0.122725	0.0648921	0.0749263	0.109759	-0.0533058	0.00398185	0.0560933	0.0188363	0.0129883	-0.0261762	0.0333508	0.00462524	0.0101931	0.00759592	0.00495746	0.052829	0.0274935
A_0048	ADP	C00008	HMDB01341	0.00106457	0.195364	0.0388224	-0.167646	-0.222488	0.0311823	0.0193074	-0.0891278	0.0705804	-0.035152	0.126807	0.0592694	0.0406225	0.170905	-0.0250042	-0.171492	0.039414
A_0049	GTP	C00044	HMDB01273	-0.0929053	0.11596	0.145754	-0.0279769	-0.137872	-0.0157667	-0.0746943	-0.0914371	-0.0567124	-0.069823	-0.0469649	0.0218014	0.191118	-0.0223205	0.0375637	-0.270531	-0.0781472
A_0051	ATP	C00002	HMDB00538	-0.120481	0.0889191	0.0295448	-0.0848897	-0.109662	0.0284612	-0.0562072	-0.044356	-0.0435882	-0.0602269	0.0029252	0.001472	0.0442535	0.0419864	0.0286218	-0.109846	-0.0723597
A_0052	Glycerol 3-phosphate	C00093	HMDB00126	0.0637917	0.198946	-0.0645804	-0.0739327	-0.0448662	0.0723421	0.0643384	-0.0324744	-0.00213782	0.160343	0.0029218	-0.147106	-0.0882179	0.0706597	-0.041091	0.131688	0.212634
A_0053	Glycolic acid	C00160	HMDB00115	-0.0380782	0.151035	-0.0770674	0.11962	0.0192763	0.230719	-0.209751	0.304723	-0.110471	-0.0236678	-0.0324733	-0.0552785	0.0766033	0.0929224	-0.132607	0.0128895	0.0547361
A_0054	Pyruvic acid	C00022	HMDB00243	-0.0992381	0.0609851	-0.0715759	0.0608242	-0.100729	0.0906996	0.234355	-0.08056	-0.00794601	0.0578552	0.0638755	-0.386446	-0.162222	0.174274	-0.0666364	0.16575	-0.229332
A_0055	N-Acetylglutamic acid	C00624	HMDB01138	-0.133123	0.0259748	-0.070489	-0.0267067	-0.0101735	0.00285901	-0.00660322	-0.0265292	-4.98124e-05	0.0169206	0.00305114	-0.0240359	-0.0610688	0.0613115	0.0946093	0.00274661	0.104468
A_0056	2-Hydroxyglutaric acid	C01087,C02630,C03196	HMDB00606,HMDB00694	0.0438461	0.0923806	0.0868663	0.263607	-0.249152	0.00993169	0.112398	0.0876192	0.0151653	-0.123287	-0.0154068	-0.024869	0.0441759	0.0739552	0.169076	0.204108	-0.0210442
A_0057	Carbamoylphosphate	C00169	HMDB01096	0.00621398	-0.0825033	0.0391963	0.0398427	0.0157349	-0.182752	0.14144	0.215443	0.567633	-0.157255	-0.456236	0.0981752	-0.135457	0.161546	0.107234	0.0423113	0.0358521
A_0058	Succinic acid	C00042	HMDB00254	-0.119796	0.0550137	-0.101524	0.017093	-0.0255377	0.0927802	-0.046468	0.119466	-0.107734	0.0549423	0.0357657	0.00142914	-0.207492	0.0732065	0.106638	-0.128062	0.0613119
A_0059	Malic acid	C00149,C00497,C00711	HMDB00156,HMDB00744	-0.114114	0.0263091	-0.152707	0.0892031	-0.0765136	-0.0190222	0.0812332	0.040444	-0.0147304	-0.00804331	0.00348491	0.00888907	0.027584	0.0654834	0.00611774	-0.0199642	0.0433011
A_0060	2-Oxoglutaric acid	C00026	HMDB00208	-0.108097	0.00768889	-0.0973806	0.150512	-0.0440918	0.0338326	0.186465	-0.087877	0.0304006	0.145408	-0.0655292	-0.131844	0.060429	0.1492	-0.132303	-0.106707	-0.0118185
A_0061	Fumaric acid	C00122	HMDB00134	-0.0961642	0.0369063	-0.18514	0.0992072	-0.0905518	0.0454673	0.15439	-0.0147917	0.0233394	-0.0377872	0.0335217	0.0102452	0.131278	0.0724203	0.0921822	-0.174393	0.197045
A_0062	Citric acid	C00158	HMDB00094	-0.115315	0.0148791	-0.148891	0.0346194	-0.101098	-0.0177208	0.104476	-0.0089688	-0.0201167	0.108653	-0.0529074	0.0646911	0.0523409	0.0502684	-0.0647513	-0.00831433	-0.077677
A_0063	cis-Aconitic acid	C00417	HMDB00072	-0.0913121	0.0324299	-0.20731	0.0621354	-0.0459906	-0.0868872	0.0885315	0.0727452	0.015809	0.192368	-0.102733	0.0171289	-0.0238071	-0.0102325	-0.201265	-0.0560673	-0.00336884
C_0002	Gly	C00037	HMDB00123	-0.132494	0.0226876	0.0704617	-0.0205146	0.0546409	0.0425911	-0.00364073	0.0181634	-0.0154478	-0.0231674	0.00736977	-0.00966504	-0.0931693	-0.030865	0.044737	0.0243133	0.0408428
C_0003	Putrescine	C00134	HMDB01414	0.0451164	0.169939	-0.0920479	-0.171152	-0.100296	0.129065	0.0110919	-0.154507	0.161835	-0.0328534	-0.0925123	0.081737	-0.0667559	0.153434	0.139759	-0.134759	0.178002
C_0004	β-Ala	C00099	HMDB00056	-0.125375	0.0013182	0.101923	0.0997957	0.0425127	-0.00893846	0.0236837	0.010695	0.0305707	-0.0712444	0.039658	0.00164525	-0.028547	-0.058268	0.0430092	-0.0172693	0.0821917
C_0005	Sarcosine	C00213	HMDB00271	-0.0640828	0.0996434	-0.0619985	0.186637	0.122343	-0.0698243	-0.15409	0.163769	0.159645	-0.317884	-0.119313	-0.11454	0.135606	0.241488	-0.111331	-0.275382	-0.200137
C_0006	Ala	C00041,C00133,C01401	HMDB00161,HMDB01310	-0.133916	-0.00255578	0.0600082	-0.0107335	0.00906641	0.0378857	0.0142061	0.0173814	0.0230775	-0.0890321	0.0741173	-0.00723094	-0.0669374	-0.0739504	0.00285632	-0.000710052	-0.000816126
C_0007	γ-Aminobutyric acid	C00334	HMDB00112	-0.104416	0.0139757	0.159824	0.139827	-0.0430617	0.0343533	0.12264	-0.0514041	0.0835216	-0.0857723	0.0157222	0.0139406	-0.0680368	0.012802	0.00828121	0.0235622	0.124149
C_0009	Choline	C00114	HMDB00097	-0.117847	0.0311823	-0.121134	-0.123172	-0.0205501	0.0518763	0.0521732	0.0161926	0.0183038	-0.0139149	0.0265172	-0.0579785	-0.124532	0.0373521	-0.0190022	-0.00403324	0.115456
C_0010	Ser	C00065,C00716,C00740	HMDB00187,HMDB03406	-0.121489	0.03483	0.118541	-0.0289873	0.122081	0.0174754	-0.0455178	0.0108608	-0.0309131	0.0879775	-0.0408702	-0.0568114	-0.0118556	-0.0254536	0.0107697	0.0352837	0.0524588
C_0012	Creatinine	C00791	HMDB00562	-0.129527	-0.0182355	0.0472358	-0.0290463	0.0113712	0.0454158	0.0635815	0.0468837	-0.015993	-0.0740008	0.114469	0.00548416	-0.316892	0.00592366	-0.0801397	-0.0562435	-0.153008
C_0013	Pro	C00148,C00763,C16435	HMDB00162,HMDB03411	-0.0762446	0.0274905	0.171402	0.238709	-0.0592168	0.0444959	0.104259	0.0301125	0.038123	-0.116571	0.0832232	-0.0341208	0.0549143	0.000747662	0.0328326	-0.0195466	0.0492595
C_0014	Betaine	C00719	HMDB00043	-0.0807783	0.0248077	-0.0977022	0.16136	0.240226	-0.0965238	-0.0643194	-0.321323	0.0516165	0.0140352	0.104341	0.097476	-0.0203712	-0.000965463	0.149324	-0.0150537	-0.173922
C_0015	Val	C00183,C06417,C16436	HMDB00883	-0.110216	0.0517345	0.170366	0.0587973	0.0696392	0.0182198	0.01328	0.048707	-0.0101287	-0.0250553	0.0249704	-0.0717391	-0.00420858	-0.0629916	0.00352416	0.0206894	0.106053
C_0017	Thr	C00188,C00820	HMDB00167	-0.126058	0.0335327	0.103261	-0.0597467	0.0750059	0.0238067	-0.0195979	0.0135637	0.0141586	0.0225227	-0.0336405	-0.054643	0.0183746	-0.00673847	-0.0401559	0.077338	0.0718437
C_0019	Cys	C00097,C00736,C00793	HMDB00574,HMDB03417	-0.0446611	0.0935429	0.104927	0.121084	-0.110613	0.259971	0.0538411	0.0506938	0.0556714	0.316146	-0.118937	0.425511	-0.236296	-0.00961062	0.0490415	0.099566	-0.343013
C_0021	Creatine	C00300	HMDB00064	-0.127644	0.0210535	0.0965341	-0.0545859	0.00229754	0.0438017	-0.00457837	0.0547313	0.0299078	-0.125178	0.0319366	-0.00491181	-0.0464011	-0.0241462	0.0121858	0.0820521	0.0312185
C_0022	Ile	C00407,C06418,C16434	HMDB00172	-0.0777523	0.0224562	0.233456	0.051476	0.152633	0.0284339	0.0317311	0.0434754	-0.0284511	0.164412	-0.0921143	0.0288965	0.180382	-0.0312723	-0.168135	0.0130467	0.0958084
C_0023	Leu	C00123,C01570,C16439	HMDB00687	-0.0962065	0.0558418	0.204996	0.0807269	0.0649537	0.0477105	0.0343829	0.0302435	-0.0370173	-0.0338051	0.0113718	-0.0115184	-0.0365687	-0.101815	-0.049892	-0.0111281	0.0797854
C_0024	Asn	C00152,C01905,C16438	HMDB00168	-0.133076	0.0262119	0.0450572	-0.0501022	0.0727433	0.0284781	-0.0195702	-0.039046	0.026725	-0.0282113	0.0119677	-0.0128286	-0.0131064	-0.0296884	-0.0262493	0.0516117	0.0331949
C_0025	Ornithine	C00077,C00515,C01602	HMDB00214,HMDB03374	-0.132047	0.0099835	0.0224863	-0.0398976	0.0837582	0.0318591	-0.0244611	-0.0858929	0.0684047	-0.11438	0.0205184	0.0335988	0.00528554	-0.0838812	-0.0677324	-0.0538951	-0.205995
C_0026	Asp	C00049,C00402,C16433	HMDB00191,HMDB06483	-0.127562	0.0208649	-0.0844907	-0.0826551	0.0670244	0.035385	-0.0299391	-0.0384797	0.029714	-0.0470782	0.010009	-0.0341706	-0.071656	-0.04237	0.0707119	0.0395775	-0.0153348
C_0028	Adenine	C00147	HMDB00034	0.0757847	0.0910472	0.168797	0.102055	-0.106735	-0.10843	0.124084	0.0100375	0.174482	0.10804	0.125034	0.173142	-0.109693	-0.123537	-0.246765	-0.199975	0.247194
C_0029	Hypoxanthine	C00262	HMDB00157	0.106971	0.12246	0.00213991	-0.037855	0.129162	0.0516976	0.0769712	0.0551928	0.144365	0.0439979	0.181231	0.0903085	0.134637	0.0643431	0.00536462	0.0589964	0.00114429
C_0030	Spermidine	C00315	HMDB01257	-0.103644	0.101418	0.0178284	-0.17341	-0.0496458	-0.0318684	-0.00579317	0.0136952	-0.0734787	-0.0356957	-0.24571	0.106573	0.00851221	-0.0088983	-0.0165549	-0.241227	-0.0737033
C_0031	Gln	C00064,C00303,C00819	HMDB00641,HMDB03423	-0.061144	0.0242871	0.032621	0.31831	0.0660882	-0.0273101	0.0561477	-0.19827	0.0204876	-0.113567	0.18862	0.182085	-0.0925893	-0.191326	0.1817	-0.121549	0.124792
C_0032	Lys	C00047,C00739,C16440	HMDB00182,HMDB03405	-0.127511	0.0427343	0.0851826	-0.0555302	0.0630014	0.0330078	0.00504232	-0.0216267	0.0500892	0.0137917	0.00266048	0.0366144	0.0625046	-0.0761731	-0.137509	-0.0599359	-0.0865782
C_0033	Glu	C00025,C00217,C00302	HMDB00148,HMDB03339	-0.133915	0.0326115	-0.0411376	-0.0375666	0.0281377	0.0172103	-0.006441	-0.0198459	0.047104	-0.0674615	0.0402597	-0.0414557	-0.0481119	-0.0625281	0.0283511	-0.0132205	0.0522829
C_0034	Met	C00073,C00855,C01733	HMDB00696	-0.119787	0.0510648	0.120859	-0.0303787	0.0598356	-0.0542572	-0.0106272	0.0226836	0.0799809	-0.0444091	0.0849233	-0.0457299	0.167735	-0.0388582	0.0293601	0.227396	-0.0346111
C_0035	Guanine	C00242	HMDB00132	0.103259	0.140729	-0.0137096	-0.0755247	0.148749	0.00771691	0.07945	-0.0194316	0.0127288	-0.0330244	0.0460029	0.0541982	0.0188605	0.03336	-0.00642215	0.00434612	-0.00241655
C_0036	His	C00135,C00768,C06419	HMDB00177	-0.127101	0.037774	0.0972845	-0.00831041	0.0775535	-0.00780161	-0.0268137	0.0516111	0.0323062	-0.0527159	0.0243685	-0.0124401	-0.122278	-0.0133093	0.106201	-0.0404071	0.00423661
C_0038	Phe	C00079,C02057,C02265	HMDB00159	-0.118011	0.0439785	0.148237	-0.000678731	0.0838572	0.0290969	-0.00173045	0.0424699	-0.0082361	0.0216387	-0.0466134	-0.0372667	0.0297658	-0.0135734	-0.0235767	0.0593588	0.0596985
C_0039	Arg	C00062,C00792	HMDB00517,HMDB03416	-0.126896	0.0443559	0.0869531	-0.0739483	0.0289108	0.0357376	0.00388162	-0.0494563	0.0635567	-0.0418264	-0.0140728	0.0252935	0.00568662	-0.0445922	-0.0736369	-0.0462635	0.0776659
C_0041	Tyr	C00082,C01536,C06420	HMDB00158	-0.114998	0.0578745	0.154281	-0.0101839	0.0741019	0.0439924	-0.00176234	0.0420219	0.00636819	0.0036376	-0.0267502	-0.0506495	0.0212529	-0.0331586	-0.045809	0.0332016	-0.00274311
C_0042	S-Adenosylhomocysteine	C00021	HMDB00939	-0.096658	0.100707	0.111417	-0.101102	-0.179693	-0.0581587	0.0152363	-0.0186396	0.0211683	-0.0400718	-0.104741	0.10374	0.170679	0.148253	0.0623104	0.257147	0.02372
C_0043	Spermine	C00750	HMDB01256	-0.0756091	0.0520564	0.0449671	-0.0511714	-9.39552e-05	-0.000136929	0.369819	0.0454942	-0.361831	-0.250032	-0.0951935	0.238956	-0.0502967	0.0915996	-0.0853578	-0.022105	0.0143019
C_0044	Trp	C00078,C00525,C00806	HMDB00929	-0.121082	0.0450481	0.136289	0.0165937	0.0625118	-0.00610028	-0.0160685	0.0389351	0.0117398	0.0219626	-0.025646	-0.0773189	-0.0131435	-0.0137202	-0.00536396	0.0961627	0.00554826
C_0045	Cystathionine	C00542,C02291	HMDB00099	-0.0793435	0.0598266	0.104758	-0.164071	-0.0857645	-0.236719	-0.03312	0.0517872	0.157143	0.0118228	0.261482	0.00613806	-0.338729	-0.00855851	0.0267002	-0.135232	-0.227548
C_0047	Inosine	C00294	HMDB00195	0.103803	0.139035	-0.0155281	-0.0723196	0.142918	0.0338743	0.0448624	-0.00521063	0.0863935	0.0216778	0.0975849	0.0541561	0.0652563	0.0219336	-0.00414853	0.000368861	-0.0269533
C_0048	Guanosine	C00387	HMDB00133	0.0997312	0.141363	-0.0488233	0.0263559	0.108686	-0.0169803	0.0836291	0.147721	0.114738	-0.0203042	-0.0517095	-0.0227303	0.0362202	-0.215257	0.166428	0.156741	-0.0040643
C_0049	Argininosuccinic acid	C03406	HMDB00052	-0.132964	0.0155123	-0.0646811	-0.0313857	0.027512	-0.0270917	0.00772512	-0.0521403	0.0340008	-0.00874669	0.0128093	-0.000989254	-0.00971973	-0.146992	0.0949227	0.0289972	0.151555
C_0050	Glutathione (GSSG)	C00127	HMDB03337	-0.0925449	0.0689172	0.0631389	-0.0292305	0.0207444	0.130728	-0.276707	0.313309	-0.179438	-0.0236096	0.0197459	0.117041	-0.050718	0.125151	0.0801815	-0.0200006	0.0782421
C_0051	Glutathione (GSH)	C00051	HMDB00125	-0.129302	0.00975582	0.0752253	-0.0216399	-0.0468123	-0.0630114	0.0846975	-0.0596278	0.0337233	-0.064142	0.0898849	-0.0897372	0.0294851	0.0388687	-0.0579383	0.122507	0.0370597
C_0052	S-Adenosylmethionine	C00019	HMDB01185	0.0749991	0.19165	-0.0190654	-0.114894	0.0758488	0.0168347	0.0254165	-0.0604396	0.00648036	-0.0938829	-0.0565488	-0.0103098	-0.028459	-0.121095	0.0256009	0.0547471	0.086334
ID consisted of analysis mode and number. C and A showed cation and anion modes, respectively.
The data are sorted by the number of ID in ascending order.
