# Supplementary material for: Metabolomic Changes of Human Proximal Tubular Cell Line in High Glucose Environment
Source: Sci Rep. 2019 Nov 12;9:16617. doi: 10.1038/s41598-019-53214-1 (PMC6851361; doi:10.1038/s41598-019-53214-1)
Supplement: Supplementary file 4 — Supplementary table 3 [file 41598_2019_53214_MOESM4_ESM.xlsx]

## Sheet: Figure 1 PCA Score
Metabolomic Changes of Human Proximal Tubular Cell Line in High Glucose Environment
Wei PZ, Fung WW, Ng JK, Lai KB, Luk CC, Chow KM, Li PK, Szeto CC.
PCA Score
PC	Contribution(%)	SFM0-1	SFM0-2	SFM0-3	SFM24-1	SFM24-2	SFM24-3	5G-1	5G-2	5G-3	25G-1	25G-2	25G-3	5M-1	5M-2	5M-3	25M-1	25M-2	25M-3
PC1	52.9949	-4.55244	-6.10346	-2.85282	-9.6886	-8.25029	-10.1159	4.16944	4.86208	4.92865	12.0764	11.7231	13.4498	-0.710637	-2.15631	1.62931	-2.51468	-3.46442	-2.42925
PC2	15.8354	-1.48406	1.59858	-1.78525	3.50278	3.21858	6.49077	-2.86603	-2.98004	-4.17508	2.80619	4.35176	6.62232	-4.552	-3.1481	-7.39046	-0.500738	1.38429	-1.09352
PC3	9.4436	2.82012	1.16218	-0.262369	4.4047	5.4984	-5.37386	2.54351	2.77599	2.8965	-0.502345	0.178325	-0.497253	-2.89724	-0.412111	-3.00116	-2.84883	-4.03065	-2.4539
PC4	5.97888	-1.56358	0.308931	0.786876	-1.35614	-1.47626	6.31634	2.76571	2.95616	3.51269	0.149988	-0.762143	-1.71717	-0.243144	-1.51981	-0.775299	-2.63502	-2.16693	-2.5812
PC5	3.32576	1.39486	0.269748	2.6075	-1.06117	1.20589	0.808034	-1.54376	-1.68189	-1.08265	-1.30384	-0.28517	3.02924	1.13048	1.07724	2.58605	-2.43543	-2.80846	-1.90668
PC6	3.01275	1.91495	-4.06487	2.11841	2.08582	-1.00912	0.444764	0.917295	-0.696724	-0.319518	1.43197	-1.80282	0.573386	0.497349	-2.42251	-0.449957	2.19854	-1.49771	0.0807457
PC7	2.36107	0.647388	0.495845	0.0328608	1.60789	-3.34011	-0.0839624	-0.435304	0.998897	1.33674	-3.62138	-0.0486604	2.43715	-0.931957	0.599562	-0.888486	0.218988	-0.125554	1.10008
PC8	1.44076	-0.521743	-1.72433	1.61885	-1.7978	1.54389	-0.11049	0.453196	0.406803	0.654469	-0.659795	-1.43601	1.00195	-1.54935	1.00477	-1.01253	-0.291991	1.91872	0.501366
PC9	1.28894	-0.37199	-0.225497	-1.2028	1.02617	-0.495239	0.324598	-1.12126	-0.924365	1.46335	2.02061	-1.90191	0.35114	-0.393228	2.42867	-0.0696164	-0.424374	-0.574935	0.0906843
PC10	1.20318	0.525265	2.70904	1.97298	-0.742019	-1.28369	-0.827785	0.308486	-0.379078	-0.420647	1.40986	-1.32545	0.00529459	-0.601015	-0.595929	-0.974659	-0.0288794	0.117735	0.130499
PC11	0.891283	-1.24109	0.445629	-0.799946	0.645182	0.586993	-0.188386	0.199419	0.847083	-0.366446	0.0802763	-1.74341	1.19316	0.261161	-1.68986	1.29833	-0.823209	0.236327	1.05878
PC12	0.786339	-0.489041	0.230788	-0.449442	0.341623	-0.071953	-0.384537	1.61645	-1.48251	0.421595	-0.526346	-0.473612	0.703052	1.68005	0.0529283	-0.716178	-0.0244835	1.02176	-1.45014
PC13	0.467505	1.23315	0.190378	-1.11176	-0.750505	0.0751206	0.205214	-0.217317	1.12253	-0.549341	0.0532715	-0.811471	0.500727	0.0724053	0.111449	-0.101201	0.850948	0.199384	-1.07298
PC14	0.394045	-0.466291	0.446591	-0.333656	-0.820028	0.638583	0.117215	0.300645	-0.532668	0.505108	-0.36965	-0.159419	0.312539	0.0674132	-0.0761916	-0.331447	1.30959	-1.32894	0.720608
PC15	0.279127	-1.20283	0.0796535	0.710385	0.443487	0.0839361	-0.263814	-0.694504	0.741882	-0.108176	-0.0179899	-0.0424941	0.0245022	0.328872	0.227237	-0.130395	0.755307	-0.124759	-0.810299
PC16	0.200246	0.340203	0.035559	0.0395861	-0.236215	0.205263	-0.0957653	-1.03738	-0.107159	1.01854	0.01384	0.0448061	-0.0284216	0.537655	-0.734078	-0.250893	-0.100093	0.339521	0.0150308
PC17	0.0962005	-0.0315954	0.122225	-0.0111265	0.0884124	-0.00317838	0.00247357	0.0319141	-0.344591	0.34573	-0.0561338	0.0418641	-0.00219378	-0.709848	-0.246399	0.635994	0.363723	0.220847	-0.448116
