# Supplementary material for: Metabolomic Changes of Human Proximal Tubular Cell Line in High Glucose Environment
Source: Sci Rep. 2019 Nov 12;9:16617. doi: 10.1038/s41598-019-53214-1 (PMC6851361; doi:10.1038/s41598-019-53214-1)
Supplement: Supplementary file 5 — Supplementary table 4 [file 41598_2019_53214_MOESM5_ESM.xlsx]

## Sheet: Figure 2 HeatMap
Metabolomic Changes of Human Proximal Tubular Cell Line in High Glucose Environment
Wei PZ, Fung WW, Ng JK, Lai KB, Luk CC, Chow KM, Li PK, Szeto CC.
HCA					※The background color of cells are same as HeatMap in newer version of MS Excel 2007.
Line	ID	HMT DB			Standardized Relative Area §
		Compound name	KEGG ID	HMDB ID	SFM0-1	SFM0-2	SFM0-3	SFM24-1	SFM24-2	SFM24-3	5G-1	5G-2	5G-3	25G-1	25G-2	25G-3	5M-1	5M-2	5M-3	25M-1	25M-2	25M-3
1	A_0057	Carbamoylphosphate	C00169	HMDB01096	-0.340086	-0.340086	-0.340086	-0.340086	-0.340086	-0.340086	-0.340086	-0.340086	2.30527	-0.340086	-0.340086	-0.340086	-0.340086	3.13611	-0.340086	-0.340086	-0.340086	-0.340086
2	A_0032	XMP	C00655	HMDB01554	-0.428282	1.70483	0.020889	-0.629011	0.0452587	1.75401	-1.02268	-1.24005	-0.992738	-1.01156	-0.032947	0.0521854	-0.361553	0.972173	-0.515465	-0.623133	2.00427	0.303793
3	A_0027	HMG CoA	C00356	HMDB01375	-0.896323	1.91099	-0.237218	-0.591421	0.755356	1.80578	-0.725333	0.0257193	-0.858087	-1.04754	0.679661	-0.071753	-1.22132	0.405149	-0.707053	-0.954095	1.54258	0.1849
4	A_0004	NADH	C00004	HMDB01487	-0.56589	1.64249	-0.396676	0.576851	1.58607	0.961384	-0.469389	0.0522291	-0.799853	-0.369724	1.27778	0.399534	-1.08819	-0.716187	-2.20484	-0.298825	0.719977	-0.306744
5	A_0011	IMP	C00130	HMDB00175	-0.473206	0.804749	-0.443177	0.190289	1.0968	2.00655	-1.6409	-1.18924	-1.62037	0.730501	0.723497	1.15264	-0.588469	0.122039	-0.853942	-0.278901	0.546656	-0.285511
6	C_0005	Sarcosine	C00213	HMDB00271	-0.392169	-0.392169	-0.392169	-0.392169	1.58488	3.36256	-0.392169	-0.392169	-0.392169	-0.392169	-0.392169	-0.392169	-0.392169	0.935097	-0.392169	-0.392169	-0.392169	-0.392169
7	A_0002	cAMP	C00575	HMDB00058	0.581679	1.22453	0.664914	0.290135	1.05328	2.78782	-0.93059	-1.11127	-0.964131	-0.93688	-0.720307	-0.799279	0.248189	0.131153	-0.273793	-0.350674	-0.371225	-0.523558
8	C_0014	Betaine	C00719	HMDB00043	-0.31356	1.52948	0.207105	0.452006	0.0952131	2.61981	-0.751824	-0.751824	-0.751824	-0.751824	-0.751824	-0.751824	1.29488	0.0537787	0.824789	-0.751824	-0.748912	-0.751824
9	C_0031	Gln	C00064,C00303,C00819	HMDB00641,HMDB03423	-0.662941	0.782959	-0.0234468	1.34502	-0.00028591	2.58756	0.637832	0.561917	0.631631	-0.982259	-0.741342	-0.840492	0.378572	-0.557672	0.0929657	-1.24059	-0.70307	-1.26636
10	A_0037	N-Carbamoylaspartic acid	C00438	HMDB00828	-0.655908	0.530624	0.0783839	-0.448623	-0.697553	3.60802	0.140493	0.0258071	-0.0437526	-0.666615	-0.697553	-0.68455	0.682774	-0.401473	0.232917	-0.350921	-0.0640929	-0.587973
11	A_0042	Phosphoenolpyruvic acid	C00074	HMDB00263	-0.582713	-0.493534	-0.582713	-0.482635	-0.582713	2.60364	-0.582713	-0.582713	-0.582713	-0.582713	-0.582713	-0.582713	0.632292	-0.0503172	-0.0501567	0.134697	2.45324	0.497199
12	A_0039	2-Phosphoglyceric acid	C00631	HMDB03391	-0.34013	-0.341416	-0.426775	0.591639	-0.179247	1.99721	-1.03407	-1.10627	-0.943251	-0.918895	-0.836069	-1.13747	0.570746	0.109148	0.126116	1.07571	2.02234	0.770673
13	A_0041	3-Phosphoglyceric acid	C00197	HMDB00807	-0.441289	-0.346142	-0.222322	0.633931	-0.239639	2.31168	-0.986059	-1.08608	-1.11402	-0.743797	-0.901731	-1.0982	0.909711	-0.0572567	0.0705478	1.06903	1.55467	0.686952
14	A_0061	Fumaric acid	C00122	HMDB00134	-0.34926	0.346461	-0.0713476	0.59541	-0.862545	2.82651	-0.493824	-0.395472	-0.648539	-1.35976	-1.29694	-0.86371	0.0624626	0.0193331	-0.136388	1.17663	0.957214	0.493774
15	A_0059	Malic acid	C00149,C00497,C00711	HMDB00156,HMDB00744	-0.220793	0.64056	0.162796	0.436581	-0.167941	2.63916	-0.548623	-0.559633	-0.581075	-1.53357	-1.3282	-1.40192	0.141172	0.110662	-0.279382	0.759267	1.10267	0.628254
16	A_0062	Citric acid	C00158	HMDB00094	0.143421	0.984995	0.187863	0.493596	-0.473424	2.10746	-0.51118	-0.784612	-0.751382	-1.47298	-1.36698	-1.49201	0.304626	0.189964	-0.495411	0.929639	1.23504	0.77137
17	A_0063	cis-Aconitic acid	C00417	HMDB00072	-0.112583	1.09487	0.442303	-0.356981	-0.878067	2.46048	-0.594635	-1.03988	-0.765653	-1.03988	-1.03988	-1.03988	-0.00387366	0.465567	-0.336877	0.44997	1.47091	0.824079
18	A_0060	2-Oxoglutaric acid	C00026	HMDB00208	0.479614	1.08974	0.406164	0.650124	-0.850696	2.61841	-0.307541	-0.210341	-0.19411	-1.4435	-1.4435	-1.4435	-0.19931	0.0517937	-0.416881	0.590393	-0.0264897	0.649632
19	A_0054	Pyruvic acid	C00022	HMDB00243	0.296786	0.615357	0.37792	1.34303	-0.465231	2.19109	-1.13272	-0.0262514	-0.345176	-1.2992	-0.873012	-0.992971	-0.611072	-0.603445	-0.788932	0.680648	-0.0704092	1.70359
20	C_0043	Spermine	C00750	HMDB01256	0.683574	0.129071	0.0303076	1.46071	0.419211	0.542318	0.185051	-0.337801	-0.338343	-3.41977	0.40594	0.267834	-0.0948103	-0.249464	-1.00336	0.491818	0.579763	0.247945
21	C_0045	Cystathionine	C00542,C02291	HMDB00099	-0.661421	1.50008	-0.661421	1.7213	1.99575	-0.661421	-0.661421	-0.661421	-0.661421	-0.661421	-0.661421	-0.661421	-0.661421	0.759541	-0.661421	-0.661421	0.81336	1.14703
22	A_0029	NADPH	C00005	HMDB00221	-0.646134	2.07512	-0.0764807	0.364735	1.98278	0.879166	-0.771	-0.597761	-1.30208	-0.971021	-0.622181	-1.0722	-0.317714	0.283814	-0.69226	0.0646699	1.27289	0.14564
23	A_0034	Adenylosuccinic acid	C03794	HMDB00536	-0.350275	1.37508	-0.094926	0.87364	0.802662	1.91285	-1.04123	-0.940316	-1.34563	-0.802606	-0.901742	-0.860797	-0.438427	-0.124426	-0.830194	0.778597	1.4708	0.516948
24	A_0038	PRPP	C00119	HMDB00280	0.609215	0.622161	-0.0460469	1.59722	0.819358	1.3931	-0.965975	-1.26559	-1.42661	-0.761281	-0.946348	-1.2969	0.562426	-0.0170486	-0.699554	1.30594	0.851609	-0.33568
25	A_0051	ATP	C00002	HMDB00538	0.466579	0.65397	-0.304703	1.85607	1.63699	1.08602	-0.589024	-0.780614	-1.3542	-1.00114	-0.803943	-1.36965	-0.308482	-0.136771	-1.05396	0.844983	0.709	0.448883
26	C_0030	Spermidine	C00315	HMDB01257	0.717806	0.665231	-0.0618644	1.49838	1.42293	0.499285	-0.651412	-1.39522	-1.6627	-1.24075	-0.0398348	-0.838657	-0.402866	0.651206	-1.29776	0.873874	1.0238	0.238561
27	A_0008	UDP-glucose	C00029	HMDB00286	0.867208	1.13208	0.427818	1.42859	1.80588	1.18214	-1.07533	-0.993028	-1.18995	-0.942429	-0.733747	-0.888037	-0.771915	0.304452	-1.20989	0.244269	0.287553	0.124326
28	A_0001	NAD+	C00003	HMDB00902	0.213515	1.79093	0.0576762	1.24954	1.46475	1.76664	-0.736491	-0.647135	-1.03856	-1.02529	-0.523761	-1.11592	-0.499369	-0.0922884	-1.3217	-0.0141644	0.543201	-0.0715649
29	A_0010	NADP+	C00006	HMDB00217	0.852529	1.49806	0.481629	1.43262	0.532546	1.85735	-0.455271	-1.04246	-0.838337	-1.34145	-1.1501	-1.20013	0.127157	-0.327305	-1.03344	0.399859	0.302595	-0.0958515
30	A_0030	Malonyl CoA	C00083	HMDB01175	-0.115561	0.696928	0.825328	0.878906	0.156177	2.97497	-0.772029	-0.935766	-0.892736	-0.852933	-0.991617	-1.12425	0.144414	-0.276996	-0.641426	0.465154	0.451197	0.0102374
31	A_0058	Succinic acid	C00042	HMDB00254	-0.239607	0.287367	1.09044	0.865026	0.814545	2.09634	-0.394171	-1.09048	-1.20315	-1.16651	-1.30734	-1.31225	-0.0661312	-0.339432	-0.444475	0.788626	0.927587	0.693602
32	A_0045	2-Oxoisovaleric acid	C00141	HMDB00019	1.0308	-0.0656304	0.695924	1.56851	0.09433	1.75236	-1.05734	-1.09399	-1.09897	-1.24914	-1.30591	-1.23537	0.0680544	-0.163367	0.170757	0.803834	0.155856	0.929293
33	C_0009	Choline	C00114	HMDB00097	0.265373	0.333865	0.366047	1.16124	0.402269	1.28705	-1.21944	-1.42553	-1.28491	-1.36845	-1.2216	-1.04996	0.0653785	0.251148	0.0627228	1.0644	1.09802	1.21238
34	C_0026	Asp	C00049,C00402,C16433	HMDB00191,HMDB06483	0.431456	0.448884	0.494737	1.24202	0.898461	1.45217	-1.29948	-1.29907	-1.30943	-1.33036	-1.31524	-1.33213	0.45064	0.367219	0.252259	0.596822	0.66724	0.583802
35	C_0033	Glu	C00025,C00217,C00302	HMDB00148,HMDB03339	0.429286	0.564814	0.272594	1.5307	1.09235	1.63946	-1.03945	-0.986036	-1.04339	-1.44425	-1.41826	-1.44829	0.0724507	0.312004	-0.0128799	0.37906	0.623385	0.476447
36	C_0049	Argininosuccinic acid	C03406	HMDB00052	0.382459	0.896495	0.332885	1.34648	0.712647	1.57996	-1.1176	-0.939257	-1.01154	-1.50073	-1.40338	-1.58832	0.232302	0.398892	0.166373	0.382363	0.87945	0.250538
37	A_0055	N-Acetylglutamic acid	C00624	HMDB01138	0.208122	0.869788	0.422647	1.18758	0.824262	1.68624	-0.939953	-1.03702	-1.00388	-1.44137	-1.37965	-1.632	0.132672	0.192053	-0.127516	0.765419	0.710084	0.56252
38	A_0031	Phosphocreatine	C02305	HMDB01511	0.493519	0.974618	0.286638	1.2788	0.987722	1.93599	-0.771984	-0.808893	-0.958737	-1.49588	-1.40184	-1.50973	0.147428	0.272081	-0.387146	0.0684959	0.629486	0.25943
39	C_0004	β-Ala	C00099	HMDB00056	0.585083	0.757273	0.38745	1.69804	1.50933	1.42529	-0.136902	-0.0384994	0.0711139	-1.72964	-1.5348	-1.67981	-0.247052	0.218149	-0.324362	-0.439922	-0.215593	-0.30516
40	C_0007	γ-Aminobutyric acid	C00334	HMDB00112	0.600447	0.655238	0.0106027	2.19582	1.08838	1.22036	0.237092	0.283382	0.815342	-1.55933	-1.24324	-1.46813	-0.583274	-0.0313803	-0.882389	-0.384245	-0.646996	-0.307673
41	C_0023	Leu	C00123,C01570,C16439	HMDB00687	1.03906	0.600253	0.516796	2.04167	1.93821	0.824666	0.166541	0.101308	0.0915522	-1.34036	-0.907733	-0.885415	-0.851166	-0.278851	-1.0059	-0.801746	-0.634459	-0.614424
42	C_0015	Val	C00183,C06417,C16436	HMDB00883	0.947036	0.752906	0.525957	1.87828	2.04286	0.993902	-0.23227	-0.000989734	-0.10662	-1.40623	-1.14307	-1.06975	-0.827627	-0.088845	-0.815996	-0.59057	-0.443374	-0.415605
43	C_0034	Met	C00073,C00855,C01733	HMDB00696	0.950711	1.04585	-0.102064	1.69486	2.16701	0.789013	-1.01553	-0.25215	-0.417017	-1.34301	-1.43073	-0.970694	-0.368075	0.25093	-0.652362	-0.285342	0.0955582	-0.15695
44	C_0044	Trp	C00078,C00525,C00806	HMDB00929	0.993556	0.963721	0.558481	1.68312	2.03016	0.942616	-0.552474	-0.34658	-0.308051	-1.36072	-1.2262	-1.33521	-0.605914	0.130566	-0.827003	-0.354027	-0.232224	-0.153811
45	C_0041	Tyr	C00082,C01536,C06420	HMDB00158	1.21885	0.709637	0.53056	1.89713	2.07763	0.753445	-0.445857	-0.423284	-0.460813	-1.30302	-1.17666	-1.00222	-0.676784	0.0587037	-0.937067	-0.292695	-0.311041	-0.216511
46	C_0038	Phe	C00079,C02057,C02265	HMDB00159	1.2207	0.831143	0.630728	1.74612	2.02956	0.762235	-0.433158	-0.429711	-0.372213	-1.4315	-1.23233	-1.13582	-0.602084	0.102054	-0.826063	-0.251137	-0.305242	-0.303279
47	C_0010	Ser	C00065,C00716,C00740	HMDB00187,HMDB03406	1.18048	1.05547	0.901051	1.56276	1.98069	0.679145	-0.618388	-0.678447	-0.738809	-1.31546	-1.25179	-1.24657	-0.40045	0.123111	-0.514578	-0.219418	-0.274251	-0.224548
48	C_0017	Thr	C00188,C00820	HMDB00167	1.21236	0.853943	0.527407	1.70826	1.91435	0.651542	-0.763599	-0.767331	-0.683213	-1.40309	-1.32866	-1.28516	-0.395262	0.233392	-0.525436	0.0421249	-0.0309456	0.039314
49	C_0036	His	C00135,C00768,C06419	HMDB00177	0.508791	0.733192	0.588874	1.8125	2.03781	1.01491	-0.582429	-0.635147	-0.550545	-1.53312	-1.31578	-1.30687	-0.327755	0.374091	-0.490694	-0.249139	-0.049675	-0.0290016
50	C_0025	Ornithine	C00077,C00515,C01602	HMDB00214,HMDB03374	0.906786	0.487447	0.10232	1.76921	1.37536	1.23499	-0.744254	-0.924916	-0.96648	-1.498	-1.45618	-1.47797	0.452705	0.500063	0.0133962	-0.0155743	0.0659945	0.175105
51	C_0024	Asn	C00152,C01905,C16438	HMDB00168	0.948457	0.76047	0.383647	1.73346	1.58733	1.06573	-0.846642	-0.945987	-0.850109	-1.48957	-1.42289	-1.4063	0.0126482	0.230007	-0.201579	0.134729	0.140869	0.165723
52	C_0002	Gly	C00037	HMDB00123	0.788057	0.64865	0.682322	1.80941	1.67128	1.02044	-0.578432	-0.722671	-0.631449	-1.63842	-1.41134	-1.49184	-0.15442	0.125711	-0.398275	0.0575089	0.101084	0.122389
53	C_0032	Lys	C00047,C00739,C16440	HMDB00182,HMDB03405	1.2375	0.840949	0.225998	1.90105	1.62123	0.86228	-0.543787	-0.866307	-0.908334	-1.37036	-1.47258	-1.12602	-0.203135	0.316639	-0.613555	-0.0712044	0.11164	0.0580016
54	C_0039	Arg	C00062,C00792	HMDB00517,HMDB03416	1.06745	0.728429	0.0674501	2.12037	1.6546	0.749774	-0.634632	-0.954759	-0.799941	-1.36257	-1.27065	-1.24992	-0.290062	0.314273	-0.548114	0.176387	0.132763	0.0991544
55	C_0021	Creatine	C00300	HMDB00064	0.815198	0.289309	0.210427	1.97874	1.95443	0.665874	-0.598031	-0.589027	-0.426939	-1.60417	-1.4023	-1.44427	-0.243149	0.225269	-0.500792	0.158981	0.260746	0.249699
56	C_0006	Ala	C00041,C00133,C01401	HMDB00161,HMDB01310	0.689261	0.444505	0.336559	1.87571	1.48923	1.0158	-0.464843	-0.476374	-0.465681	-1.72202	-1.64445	-1.6938	-0.0325786	0.215382	-0.177747	0.0346808	0.261681	0.314683
57	C_0012	Creatinine	C00791	HMDB00562	0.425774	0.347119	0.642746	1.85053	1.27234	0.767687	-0.223741	-0.726258	-0.394967	-1.99462	-1.54577	-1.59649	0.068156	0.185964	-0.115219	-0.108686	0.197255	0.948174
58	C_0051	Glutathione (GSH)	C00051	HMDB00125	0.734649	1.13906	-0.315754	1.81342	1.34798	0.859886	-0.750132	-0.184081	-0.238277	-1.85172	-1.34896	-1.62839	-0.312754	0.194658	-0.373683	0.123611	0.219788	0.570688
59	A_0022	CoA	C00010	HMDB01423	0.679386	2.36535	-0.61713	1.46646	0.47634	0.96433	-1.16495	-0.323132	-0.419798	-1.73781	-0.725278	-1.05653	-0.346788	0.504075	-0.587584	0.116843	-0.0610459	0.467254
60	C_0042	S-Adenosylhomocysteine	C00021	HMDB00939	0.6239	1.05647	-0.886655	1.78313	1.78323	0.255116	-0.669983	-0.533047	-0.333533	-0.969018	-0.421782	-0.992983	-0.578379	0.0219058	-1.88762	0.905379	0.784499	0.0593725
61	A_0049	GTP	C00044	HMDB01273	0.625871	0.878669	-0.77557	2.06323	1.97696	0.722734	0.0348417	-0.0273079	-1.07363	-0.595843	-0.231074	-1.1699	-0.806398	-0.195475	-1.61787	0.370148	0.189817	-0.369206
62	C_0050	Glutathione (GSSG)	C00127	HMDB03337	0.225444	-0.390097	1.10132	0.567005	2.87752	0.820881	0.249955	-0.912292	-1.01418	-0.515779	-1.12662	-0.933386	-0.311464	-0.594905	-0.918206	0.449643	0.655404	-0.230251
63	C_0022	Ile	C00407,C06418,C16434	HMDB00172	1.80154	1.10063	0.79983	1.281	1.76662	0.0689899	0.312617	0.0312415	0.161447	-1.11669	-1.11669	-0.524822	-0.814574	0.021977	-0.950341	-0.829859	-0.976326	-1.01658
64	C_0013	Pro	C00148,C00763,C16435	HMDB00162,HMDB03411	0.328487	0.308725	-0.0630593	1.68476	1.07476	1.60726	0.670047	1.11459	1.07711	-1.21408	-1.12902	-1.0911	-0.825395	-0.399034	-1.05355	-0.671358	-0.802314	-0.616831
65	C_0019	Cys	C00097,C00736,C00793	HMDB00574,HMDB03417	0.306712	0.239511	1.14349	1.75769	0.0383443	0.818233	1.1556	-0.78647	0.534349	0.312085	-1.04041	-0.189033	-0.0846723	-0.923885	-2.66866	0.0288139	-0.059823	-0.581871
66	A_0006	ADP-ribose	C00301	HMDB01178	-0.00481662	-0.322574	-0.480121	1.37956	0.108695	2.5359	-0.318768	-0.484855	-0.965823	1.28842	0.325345	-0.0626955	-1.05342	-0.968379	-1.69557	0.447822	0.381169	-0.109891
67	A_0053	Glycolic acid	C00160	HMDB00115	0.0280474	-1.15462	0.905301	-0.354359	1.28785	2.70897	0.0669565	-0.690877	-0.908692	0.623547	-0.487055	0.252916	-0.713767	-1.15501	-1.17735	0.430852	0.525112	-0.187837
68	A_0019	Acetyl CoA	C00024	HMDB01206	-0.390465	-0.769127	1.25572	-0.321841	-0.604053	2.21647	-0.03699	-0.492038	-0.276437	1.56979	1.2101	1.14742	-0.729734	-0.903407	-1.07764	-0.397806	-0.494135	-0.905829
69	A_0009	Uric acid	C00366	HMDB00289	-0.430566	0.027467	1.13688	-0.430566	-0.430566	1.58164	-0.430566	-0.408698	-0.430566	-0.430566	-0.430566	3.26008	-0.430566	-0.430566	-0.430566	-0.430566	-0.430566	-0.430566
70	A_0020	Folic acid	C00504	HMDB00121	0.117761	-0.451265	-0.907208	1.40908	0.507229	1.09175	-0.309375	-0.359005	-0.803552	1.43343	0.765154	1.73537	-1.17058	-1.07021	-1.86351	-0.0541055	0.0318952	-0.102852
71	A_0048	ADP	C00008	HMDB01341	-0.404984	0.315455	-1.56115	1.62761	0.73421	-0.111111	-0.326929	-0.720888	-1.0862	0.846956	0.729656	1.17381	-1.06556	-0.688503	-1.7828	1.00753	0.658646	0.654244
72	A_0046	GDP	C00035	HMDB01201	-0.189806	-0.0468714	-1.41897	0.527276	0.468287	-0.725812	0.373672	-0.0688638	-0.165405	1.79412	1.47953	1.53484	-0.95819	-0.957991	-1.94752	0.0669705	0.522389	-0.287662
73	C_0003	Putrescine	C00134	HMDB01414	-0.630572	-0.507268	-0.887701	0.848565	-0.627178	0.0992265	-0.776918	-1.45811	-1.03158	1.57525	1.28323	1.7394	-0.395534	-0.262543	-1.01753	1.42458	0.335001	0.289679
74	A_0052	Glycerol 3-phosphate	C00093	HMDB00126	-0.418529	0.05689	-0.161722	0.0631455	-0.655131	0.431703	-0.826269	-0.697202	-0.710186	1.55974	1.5173	2.23723	-1.20743	-1.1296	-1.24201	0.458705	0.27797	0.44539
75	A_0043	GMP	C00144	HMDB01397	-1.38473	-0.34825	-0.918307	-0.234461	0.65403	1.37659	-0.578614	0.178358	-0.479873	1.55127	1.15589	1.8343	-1.17618	-0.850456	-1.23206	-0.303357	0.50799	0.247862
76	A_0044	AMP	C00020	HMDB00045	-1.1686	-0.600453	-0.699498	-0.253932	-0.0605808	0.438627	-0.124145	-0.32068	0.0856023	1.51087	1.4344	2.49875	-0.987677	-1.02766	-1.19472	-0.272094	0.314688	0.427108
77	C_0048	Guanosine	C00387	HMDB00133	-0.726306	-0.726306	0.0155273	-0.726306	-0.726306	0.390262	-0.726306	0.133601	0.146148	1.35515	1.45328	2.84086	-0.726306	-0.00209301	-0.726306	-0.726306	0.204022	-0.726306
78	C_0029	Hypoxanthine	C00262	HMDB00157	-0.453373	-0.453373	-0.453373	-0.453373	-0.453373	-0.453373	-0.205667	-0.121081	0.0546794	1.52398	0.794485	3.39408	-0.453373	-0.453373	-0.453373	-0.453373	-0.453373	-0.453373
79	A_0025	Xylulose 5-phosphate	C00231,C03291	HMDB00868	-0.350441	-0.350441	-0.350441	-0.350441	-0.350441	-0.350441	-0.350441	-0.350441	-0.350441	0.278418	1.32956	3.64865	-0.350441	-0.350441	-0.350441	-0.350441	-0.350441	-0.350441
80	C_0047	Inosine	C00294	HMDB00195	-0.405766	-0.405766	-0.405766	-0.405766	-0.405766	-0.405766	-0.405766	-0.405766	-0.405766	1.52525	1.33156	3.22968	-0.405766	-0.405766	-0.405766	-0.405766	-0.405766	-0.405766
81	C_0035	Guanine	C00242	HMDB00132	-0.404368	-0.404368	-0.404368	-0.404368	-0.404368	-0.404368	-0.404368	-0.404368	-0.404368	1.12299	1.7392	3.20334	-0.404368	-0.404368	-0.404368	-0.404368	-0.404368	-0.404368
82	A_0021	Ribose 5-phosphate	C00117	HMDB01548	-0.43036	-0.43036	-0.43036	-0.43036	-0.43036	-0.43036	-0.43036	-0.19299	-0.365699	1.06492	2.13124	2.95721	-0.43036	-0.43036	-0.43036	-0.43036	-0.43036	-0.43036
83	A_0023	Ribose 1-phosphate	C00620	HMDB01489	-0.420874	-0.420874	-0.420874	-0.420874	-0.420874	-0.420874	-0.420874	-0.420874	-0.420874	1.33592	2.19522	2.78196	-0.420874	-0.420874	-0.420874	-0.420874	-0.420874	-0.420874
84	A_0033	Dihydroxyacetone phosphate	C00111	HMDB01473	-0.459592	-0.459592	-0.459592	-0.459592	-0.459592	-0.459592	-0.324517	-0.229824	-0.317547	1.67347	1.97129	2.74223	-0.459592	-0.459592	-0.459592	-0.459592	-0.459592	-0.459592
85	A_0024	Ribulose 5-phosphate	C00199,C01101	HMDB00618	-0.563752	-0.598236	-0.462959	-0.422616	-0.550022	-0.13231	0.235309	0.191703	-0.0660348	2.02908	1.751	2.41213	-0.649171	-0.733791	-0.782444	-0.637847	-0.425915	-0.594123
86	A_0035	Fructose 1,6-diphosphate	C00354	HMDB01058	-0.493079	-0.470224	-0.484205	-0.491004	-0.486637	-0.479478	-0.205879	-0.132602	-0.219702	1.94331	2.21278	2.30519	-0.499797	-0.497702	-0.504791	-0.498779	-0.495196	-0.502204
87	A_0015	Fructose 1-phosphate	C01094	HMDB01076	-0.43392	-0.43392	-0.43392	-0.43392	-0.43392	-0.43392	-0.43392	-0.43392	-0.43392	1.99465	2.32155	2.1926	-0.43392	-0.43392	-0.43392	-0.43392	-0.43392	-0.43392
88	C_0052	S-Adenosylmethionine	C00019	HMDB01185	-0.283971	-0.468522	-0.556791	0.283675	-0.0223702	-0.00204281	-0.90914	-0.724624	-0.879737	1.22924	2.09394	2.59931	-0.690306	-0.470032	-0.814831	-0.142781	0.12493	-0.365938
89	A_0028	Glyceraldehyde 3-phosphate	C00118,C00661	HMDB01112	-0.36904	-0.36904	-0.36904	-0.36904	-0.36904	-0.36904	-0.36904	-0.36904	-0.36904	0.228066	3.29414	2.0134	-0.36904	-0.36904	-0.36904	-0.36904	-0.36904	-0.36904
90	A_0017	Glucose 1-phosphate	C00103	HMDB01586	-0.527325	-0.175389	-0.442396	-0.795838	-0.334759	-0.458204	0.776506	0.63285	0.53143	0.993645	2.17433	2.23366	-0.734306	-0.690856	-0.795838	-0.795838	-0.795838	-0.795838
91	A_0013	Glucose 6-phosphate	C00092,C00668,C01172	HMDB01401	-0.648072	-0.318838	-0.457087	-0.68789	-0.534699	-0.534001	0.804474	1.12275	0.871721	1.50326	1.71278	1.90047	-0.822846	-0.734415	-0.885971	-0.750928	-0.761703	-0.779006
92	A_0047	Lactic acid	C00186,C00256,C01432	HMDB00190,HMDB01311	-0.697625	-0.606502	-0.602059	-0.62523	-0.717086	-0.563229	0.8241	1.1016	1.16102	1.48906	1.57255	1.90452	-0.727237	-0.733964	-0.733509	-0.703662	-0.684954	-0.657792
93	A_0014	Fructose 6-phosphate	C00085,C05345	HMDB00124	-0.580343	-0.377	-0.448133	-0.645453	-0.490334	-0.520298	0.713046	1.13162	0.580568	1.8023	1.95926	1.57241	-0.859868	-0.703309	-0.889579	-0.713572	-0.763794	-0.767513
94	A_0036	6-Phosphogluconic acid	C00345	HMDB01316	-0.681079	-0.384181	-0.564103	-0.715747	-0.637504	-0.577962	0.985852	1.09784	0.728921	1.43727	2.22436	1.4065	-0.714074	-0.691468	-0.759449	-0.723373	-0.669812	-0.761989
95	A_0012	Sedoheptulose 7-phosphate	C05382	HMDB01068	-0.618895	-0.618895	-0.618895	-0.618895	-0.618895	-0.618895	0.749547	1.77439	1.02824	0.446938	2.59756	0.830064	-0.618895	-0.618895	-0.618895	-0.618895	-0.618895	-0.618895
96	A_0016	Galactose 1-phosphate	C00446	HMDB00645	-0.933689	0.336135	-0.465078	-0.401813	-0.288849	-0.278323	0.663122	1.10873	0.891659	2.72121	1.08801	0.351509	-1.1458	-0.738237	-1.16144	-0.665931	-0.359757	-0.721469
97	C_0028	Adenine	C00147	HMDB00034	-0.549786	0.643289	-1.02774	0.640323	-0.286837	-0.659199	1.29839	0.593346	1.30683	1.08054	0.787978	1.52833	-1.47836	-0.258282	-1.27026	-1.45608	-0.29354	-0.598934
98	A_0056	2-Hydroxyglutaric acid	C01087,C02630,C03196	HMDB00606,HMDB00694	-0.957758	-0.430898	-0.771808	0.251942	-0.276359	1.21125	0.837071	1.69588	1.74677	0.503531	0.77912	0.330746	-1.07387	-0.930748	-1.91245	-0.226459	-0.204703	-0.571259
99	A_0003	cGMP	C00942	HMDB01314	-0.943033	0.776896	-0.943033	-0.943033	1.21409	1.61948	0.812652	-0.943033	0.615373	1.19952	0.898267	-0.943033	0.897406	-0.943033	0.453619	-0.943033	-0.943033	-0.943033
ID consists of analysis mode and number. 'C' and 'A' showed cation and anion modes, respectively.
§ Standardized value of relative area in detected peaks. The Values of N.D. were regarded as eps (2-52).
The order of samples and metabolites in this table corresponded to those of HeatMap.
