# Supplementary material for: Metabolomic Changes of Human Proximal Tubular Cell Line in High Glucose Environment
Source: Sci Rep. 2019 Nov 12;9:16617. doi: 10.1038/s41598-019-53214-1 (PMC6851361; doi:10.1038/s41598-019-53214-1)
Supplement: Supplementary file 6 — Supplementary table 5 [file 41598_2019_53214_MOESM6_ESM.xlsx]

## Sheet: results all
Metabolomic Changes of Human Proximal Tubular Cell Line in High Glucose Environment
Wei PZ, Fung WW, Ng JK, Lai KB, Luk CC, Chow KM, Li PK, Szeto CC.
Compound.Name	SFM	Glucose (5 mmol/L)	Glucose (25 mmol/L)	Mannitol (5 mmol/L)	Mannitol (25 mmol/L)	SFM0	Glucose (5 mmol/L) vs SFM	Glucose (25 mmol/L)vs SFM	Mannitol (5 mmol/L)vs SFM	Mannitol (25 mmol/L)vs SFM
NAD+	2473.79±124.17	1373.85±98.05	1335.17±152.47	1454.93±299.38	1832.69±162.33	2088.38±458.36	0.0004	0.0007	0.0164	0.0067
cAMP	3.61±1.37	1.06±0.1	1.26±0.12	2.17±0.29	1.69±0.1	3.02±0.37	0.0836	0.096	0.2071	0.1354
cGMP	0.12±0.01	0.08±0.01	0.1±0.01	0.08±0.02	NA±NA	0.09±NA	0.1321	0.2921	0.1335
NADH	98.01±7.23	77.47±6.1	89.42±11.7	64.26±11	83.77±8.38	86.45±17.45	0.0208	0.3511	0.0157	0.0912
Xanthine	NA±NA	NA±NA	NA±NA	NA±NA	NA±NA	NA±NA
ADP-ribose	3.96±0.84	2.63±0.23	3.39±0.48	2.19±0.27	3.2±0.21	2.85±0.17	0.1012	0.3787	0.0549	0.2533
Mevalonic acid	NA±NA	NA±NA	NA±NA	NA±NA	NA±NA	NA±NA
UDP-glucose	226.78±17.57	83.69±5.53	96.63±6.05	113.17±43.59	156.67±4.73	189.69±19.9	0.0026	0.0029	0.0319	0.0152
Uric acid	1.18±NA	0.01±NA	2.17±NA	NA±NA	NA±NA	0.6±0.46
NADP+	138.64±23.09	68.57±10.17	53.15±3.39	81.11±19.96	102.05±8.96	127.37±17.56	0.0209	0.0216	0.0319	0.0965
IMP	14.69±3.2	5.6±0.9	13.89±0.87	9.28±1.78	10.81±1.69	10.7±2.57	0.0312	0.7096	0.0795	0.1585
Sedoheptulose 7-phosphate	NA±NA	29.62±8.7	31.38±18.84	NA±NA	NA±NA	NA±NA
Glucose 6-phosphate	87.45±20.37	436.37±38.54	613.88±45.66	34.86±17.49	46.47±3.25	112.93±37.99	0.0008	0.0006	0.0284	0.0699
Fructose 6-phosphate	23.81±4.34	95.59±15.18	146.75±10.27	9.8±5.28	13.45±1.59	28.22±5.44	0.01	0.0006	0.0253	0.041
Fructose 1-phosphate	NA±NA	NA±NA	376.92±23.84	NA±NA	NA±NA	NA±NA
Galactose 1-phosphate	7.85±0.36	14.29±1.19	16.94±6.45	4.17±1.28	6.47±1.04	7.68±3.42	0.0069	0.1342	0.03	0.1362
Glucose 1-phosphate	8.46±1.85	30.55±2.61	54.98±14.81	1.76±0.65	NA±NA	8.77±3.89	0.0019	0.0298	0.0937
Acetoacetyl CoA	NA±NA	NA±NA	NA±NA	NA±NA	NA±NA	NA±NA
Acetyl CoA	20.46±17.73	12.48±2.6	30.49±2.6	5.23±1.99	8.7±3.08	15.91±12.29	0.5185	0.4309	0.2746	0.3697
Folic acid	1.49±0.11	1.13±0.07	1.57±0.12	0.91±0.11	1.24±0.02	1.14±0.13	0.0137	0.4731	0.0029	0.0555
Ribose 5-phosphate	NA±NA	0.61±0.49	10.01±3.83	NA±NA	NA±NA	NA±NA
CoA	76.31±10.26	43.03±9.55	31.89±10.7	53.24±11.89	59.83±5.57	72.99±31.01	0.0149	0.0066	0.0651	0.0899
Ribose 1-phosphate	NA±NA	NA±NA	3.38±0.97	NA±NA	NA±NA	NA±NA
Ribulose 5-phosphate	5.84±1.66	9.64±1.27	24.74±2.58	3.1±0.52	4.41±0.87	4.5±0.55	0.0381	0.001	0.0924	0.2776
Xylulose 5-phosphate	NA±NA	NA±NA	9.04±7.41	NA±NA	NA±NA	NA±NA
Erythrose 4-phosphate	NA±NA	NA±NA	NA±NA	NA±NA	NA±NA	NA±NA
HMG CoA	3.81±1.65	2.19±0.65	2.7±1.19	2.21±1.14	3.26±1.72	3.26±2.02	0.2263	0.4058	0.2479	0.7107
Glyceraldehyde 3-phosphate	NA±NA	NA±NA	24.98±17.37	NA±NA	NA±NA	NA±NA
NADPH	40.49±7.77	22.02±3.45	22.04±2.22	28.11±4.63	35.03±6.34	34.62±13.48	0.0378	0.0454	0.0914	0.4011
Malonyl CoA	2.83±1.14	1.11±0.07	1.01±0.11	1.58±0.31	2.02±0.2	2.15±0.4	0.1205	0.1093	0.1939	0.3476
Phosphocreatine	1257.86±185.65	398.95±37.8	161±22.43	726.6±133.84	844.45±109.01	946.03±134.9	0.0125	0.0087	0.0191	0.0402
XMP	0.49±0.29	0.14±0.03	0.32±0.14	0.4±0.19	0.53±0.32	0.5±0.27	0.1716	0.4298	0.6987	0.8778
Dihydroxyacetone phosphate	NA±NA	19.01±5.94	291.27±62.06	NA±NA	NA±NA	NA±NA
Adenylosuccinic acid	1.14±0.18	0.48±0.06	0.55±0.01	0.66±0.1	1.06±0.14	0.88±0.27	0.0155	0.0286	0.0248	0.5831
Fructose 1,6-diphosphate	14.81±3.01	169.91±24.23	1380.97±97.32	7.02±1.88	8.07±1.81	16.47±5.96	0.0073	0.0017	0.0262	0.0395
6-Phosphogluconic acid	3.41±1.99	49.05±5.46	70.75±13.38	1.16±1	1.89±1.09	6.32±4.32	0.002	0.0115	0.1808	0.3519
N-Carbamoylaspartic acid	1.39±1.76	0.45±0.06	0.01±0.01	0.53±0.33	0.22±0.16	0.42±0.37	0.5868	0.4663	0.6128	0.5179
PRPP	26.38±2.95	8.17±1.71	9.76±1.99	16.72±4.62	21.54±6.2	19.98±2.8	0.002	0.0022	0.047	0.3126
2-Phosphoglyceric acid	7.27±3.61	1.28±0.27	1.49±0.51	5.53±0.86	8.87±2.14	3.44±0.16	0.102	0.1063	0.4925	0.5548
2,3-Diphosphoglyceric acid	NA±NA	NA±NA	NA±NA	NA±NA	NA±NA	NA±NA
3-Phosphoglyceric acid	63.63±36.72	8.01±1.91	12.18±5.03	46.8±14.88	69.34±12.32	28.55±3.11	0.1194	0.1335	0.5217	0.8184
Phosphoenolpyruvic acid	12.24±16.26	NA±NA	NA±NA	5.66±2.94	12±9.29	0.66±NA			0.6688	0.9872
GMP	24.69±4.12	20.13±2.1	29.37±1.74	16.08±1.05	22.4±2.12	17.12±2.65	0.1874	0.1785	0.0608	0.4556
AMP	117.03±11.62	111.79±6.6	174.68±19.3	80.9±3.57	120.78±12.21	88.94±9.87	0.5435	0.0176	0.0246	0.7199
2-Oxoisovaleric acid	119.86±34.61	35.24±0.87	28.38±1.42	77.46±6.52	100.48±15.81	97.59±21.4	0.0514	0.0443	0.1639	0.447
GDP	100.97±15.45	100.02±6.28	134.02±3.67	70.87±12.48	101.2±8.87	86.95±16.48	0.9284	0.0588	0.0611	0.9833
Lactic acid	5916.18±1953.74	47916.1±4538.95	63727.58±5546.68	3483.45±94.89	4731.1±582.12	5910.79±1361.35	0.0011	0.0012	0.1635	0.4061
ADP	1005.04±147.72	756.72±64.52	1033.34±39.11	677.27±94.45	1008.98±34.44	784.09±160.84	0.0836	0.7754	0.0401	0.9678
GTP	2805.09±339.7	1925.35±281.99	1784.89±214.29	1690.87±323.07	2115.04±174.54	2196.27±403.47	0.0274	0.017	0.0147	0.0524
Glyoxylate	NA±NA	NA±NA	NA±NA	NA±NA	NA±NA	NA±NA
ATP	17743.89±1233.12	10178.27±1237.46	9711.15±892.42	11446.95±1515.39	15075±625.52	13845.28±1579.16	0.0017	0.0012	0.0057	0.045
Glycerol 3-phosphate	1153.79±215.04	884.9±27.65	1863.79±157.17	710.41±22.4	1327.88±39.19	1106.71±92.58	0.1607	0.0122	0.0687	0.2946
Glycolic acid	164.09±61.05	95.39±20.39	120.91±22.52	75.3±10.41	125.94±15.42	112.8±41.17	0.1823	0.3472	0.1242	0.3933
Pyruvic acid	232.22±61.88	162.7±25.98	137.44±10.02	155.11±4.79	220.74±40.62	205.18±7.55	0.1814	0.114	0.1628	0.8035
N-Acetylglutamic acid	418.68±50.16	160.61±5.72	103.73±15.25	283.41±19.7	354.54±12.16	333.77±39.13	0.0116	0.005	0.0299	0.1508
2-Hydroxyglutaric acid	94.63±17.69	118.81±11.99	97.96±5.3	54.73±12.44	77.51±4.82	68.46±6.27	0.1312	0.78	0.0385	0.2312
Carbamoylphosphate	NA±NA	12.29±NA	NA±NA	16.15±NA	NA±NA	NA±NA
Succinic acid	179.81±33.64	79.98±20.3	63.01±3.83	108.36±9.05	158.71±5.45	139.07±31.04	0.0179	0.0253	0.058	0.3909
Malic acid	693.67±379.9	299.65±4.24	79±26.75	442.08±60.3	657.88±63	494.38±110.96	0.2142	0.1065	0.37	0.8862
2-Oxoglutaric acid	190.5±147.34	102.15±5.19	NA±NA	106.31±19.86	156.5±31.71	178.01±31.78	0.4081		0.427	0.7309
Fumaric acid	133.28±91.17	66.26±6.26	33.84±13.25	90.52±5.13	134.4±17.11	90.21±17.18	0.3308	0.1973	0.5021	0.9852
Citric acid	440.81±241.5	183.07±27.63	42.01±12.48	309.41±80.13	490.72±43.65	390.72±87.71	0.2044	0.1032	0.4505	0.7565
cis-Aconitic acid	3.99±4.95	0.99±0.33	NA±NA	2.98±1.11	5.39±1.42	4.18±1.67	0.404		0.7602	0.6791
Isocitric acid	NA±NA	NA±NA	NA±NA	NA±NA	NA±NA	NA±NA
Urea	NA±NA	NA±NA	NA±NA	NA±NA	NA±NA	NA±NA
Gly	48512.45±4841.71	23868.53±838.38	13874.69±1323.01	29635.55±3013.06	32347.37±380.03	39387.93±835.9	0.0108	0.0041	0.0078	0.028
Putrescine	149.74±32.69	96.77±15.25	212.91±10.24	120.26±17.86	175.27±28.47	115.1±8.6	0.0894	0.0677	0.2614	0.3664
β-Ala	3688.77±130.93	2208.74±97.54	696.52±94.88	2130.95±275.07	1941.17±105.84	2781.79±173.46	0.0002	0	0.0036	0.0001
Sarcosine	38.09±16.71	NA±NA	NA±NA	17.64±NA	NA±NA	NA±NA
Ala	18848.52±2110.14	9396.42±31.5	3429.9±192.36	11702.35±973.97	12692.03±728.74	14095.37±885.43	0.0162	0.0059	0.0152	0.0267
γ-Aminobutyric acid	202.33±26.7	155.7±14.18	73.21±7.18	114.02±19.06	116.35±7.86	154.68±15.78	0.0744	0.0099	0.0121	0.0233
N,N-Dimethylglycine	NA±NA	NA±NA	NA±NA	NA±NA	NA±NA	NA±NA
Choline	2805.82±461.83	625.14±101.6	718.37±153.8	2011.01±104.23	2974.42±74.85	2199.49±49.61	0.0116	0.0099	0.0899	0.5934
Ser	11223.27±2320.21	3939.52±210.23	1869.96±133.93	5387.05±1187.3	5472.82±105.74	9959.78±488.72	0.0313	0.0196	0.0307	0.0499
Carnosine	NA±NA	NA±NA	NA±NA	NA±NA	NA±NA	NA±NA
Creatinine	64.8±10.48	31.05±4.94	6.61±4.75	40.62±2.93	46.4±10.51	48.85±2.96	0.017	0.0041	0.0485	0.0984
Pro	31433.39±1825.5	28675.57±1355.33	17138.94±346.19	19257.57±1826.29	19601.11±524.05	24483.8±1212.54	0.1093	0.0042	0.0012	0.0049
Betaine	549.42±415.3	NA±NA	NA±NA	448.75±190.47	0.89±NA	372.72±288.81			0.7298
Val	4680.38±568.34	2915.71±116.65	1814.52±178.26	2448.06±426.37	2543.07±94.73	3777.33±212.32	0.0287	0.0081	0.0069	0.0204
Homoserine	NA±NA	NA±NA	NA±NA	NA±NA	NA±NA	NA±NA
Thr	2905.7±571.18	1082.26±40.07	575.62±50.28	1511.36±342.12	1718.7±34.9	2433.44±288.85	0.0307	0.0188	0.0312	0.0687
Betaine aldehyde	NA±NA	NA±NA	NA±NA	NA±NA	NA±NA	NA±NA
Cys	36.55±8.89	30.66±10.24	24.4±7.06	22.35±6.13	25.45±3.41	33.37±5.2	0.4946	0.1409	0.1276	0.1515
Hydroxyproline	NA±NA	NA±NA	NA±NA	NA±NA	NA±NA	NA±NA
Creatine	10484.19±1896.81	5253.86±243.17	2865.81±269.03	6175.94±929.62	7176.11±141.02	7719.52±830.3	0.0392	0.0184	0.0405	0.0935
Ile	109.4±44.38	65.23±7.15	30.04±NA	27.19±26.73	8.92±4.99	119.31±26.09	0.2246		0.0641	0.0576
Leu	5982.65±802.62	4220.17±48.5	2835.24±305.06	3230.78±455.56	3264.6±122.35	4932.55±333.72	0.0622	0.0124	0.0123	0.0256
Asn	2616.7±271.62	803.63±43.63	371.33±34.11	1495.87±166.98	1599.11±12.7	2025.02±222.56	0.0063	0.0043	0.0066	0.0227
Ornithine	1094.57±98.21	265.36±41.9	53.01±7.42	691.1±95.16	603.56±33.93	753.79±142.68	0.0015	0.0028	0.007	0.0075
Asp	7393.23±789.91	327.82±16.58	262.11±26.24	5017.06±281.48	5749.68±126.85	5304.33±92.37	0.0041	0.004	0.0245	0.0657
Homocysteine	NA±NA	NA±NA	NA±NA	NA±NA	NA±NA	NA±NA
Adenine	20.74±6.52	32.13±3.99	32.77±3.64	11.96±6.36	14.1±5.88	18.69±8.39	0.0741	0.0651	0.1706	0.2612
Hypoxanthine	NA±NA	14.37±5.26	93.43±53.14	NA±NA	NA±NA	NA±NA
Spermidine	116.87±13.98	57.17±13.16	70.48±15.36	79.44±24.51	106.12±10.47	99.29±10.95	0.0058	0.0183	0.1003	0.3506
Gln	12828.19±4184.3	10564.13±136.28	5827.33±391.46	8497.72±1551.29	5131.25±1028.2	8694.61±2342.45	0.4476	0.1	0.2076	0.0784
Lys	1081.29±160.08	415.83±59.4	251.97±53.04	596.35±138.84	655.77±27.99	874.78±151.8	0.011	0.0072	0.0173	0.0405
Glu	64604.78±5117.11	21428.25±565.99	14114.21±287.94	41689.99±2975.83	48211.29±2173.09	46961.6±2583.7	0.0043	0.0033	0.0054	0.0187
Met	668.49±114.3	323.77±65.57	211.7±39.87	373.57±75.39	396.57±31.63	518.51±103.99	0.0176	0.0128	0.0262	0.0457
Guanine	NA±NA	NA±NA	14.51±6.39	NA±NA	NA±NA	NA±NA
His	2146±302.06	903.34±24.01	456.04±72.01	1151.33±258.26	1173.16±68.32	1577.56±63.91	0.0186	0.0077	0.013	0.0259
Carnitine	NA±NA	NA±NA	NA±NA	NA±NA	NA±NA	NA±NA
Phe	445.95±69.14	245.92±3.56	157.06±15.67	242.77±50.34	258.93±3.19	381.66±31.18	0.0373	0.0149	0.0176	0.0424
Arg	6661.12±1156.27	2837.38±265.61	2011.25±99.47	3869.03±734.37	4384.58±64.25	5189.26±843.76	0.0244	0.0194	0.0318	0.0758
Citrulline	NA±NA	NA±NA	NA±NA	NA±NA	NA±NA	NA±NA
Tyr	338.55±53.83	187.18±1.42	133.42±11.32	181.56±38.71	199.92±3.76	281.86±26.77	0.0396	0.0186	0.018	0.0461
S-Adenosylhomocysteine	31.29±4.3	22.58±0.83	21.2±1.58	21.1±4.76	27.92±2.23	26.36±4.97	0.0678	0.0426	0.052	0.3149
Spermine	128.55±17.31	99.02±9.18	114.24±2.97	90.34±14.78	117.37±5.23	112.54±10.71	0.0785	0.2869	0.0451	0.3813
Trp	368.48±47.42	201.65±11.22	124.4±6.1	198.94±42.8	214.94±8.61	307.59±20.75	0.0212	0.0113	0.0103	0.0271
Cystathionine	12.03±0.93	NA±NA	NA±NA	6.79±NA	7.84±1.13	10.32±NA				0.059
Adenosine	NA±NA	NA±NA	NA±NA	NA±NA	NA±NA	NA±NA
Inosine	NA±NA	NA±NA	61.2±26.26	NA±NA	NA±NA	NA±NA
Guanosine	12.53±NA	9.72±0.1	29.28±9.32	8.13±NA	10.44±NA	8.32±NA
Argininosuccinic acid	140.09±19.48	43.05±3.89	22.45±4.02	98.98±5.2	109.32±14.39	110.76±13.54	0.0108	0.0071	0.0589	0.0985
Glutathione (GSSG)	2281.34±760.34	1092.79±421.43	912.91±187.35	1063.18±182.18	1603.12±278.14	1615.5±449.75	0.0953	0.0817	0.1018	0.2587
Glutathione (GSH)	15647.79±1767.79	9229.13±1158.01	4710.2±933.93	10070.38±1156.87	11807.8±872.46	12603.52±2784.09	0.0093	0.0024	0.0144	0.0451
S-Adenosylmethionine	150.17±11.32	89.05±6.56	275±45.82	100.92±11.55	136±16.25	115.6±9.21	0.0031	0.0357	0.0062	0.2903
Adenylate Energy Charge	0.97±0	0.96±0	0.94±0.01	0.97±0	0.96±0	0.97±0	0.0167	0.0232	0.1294	0.0058
Total Adenylate	18865.96±1364.8	11046.78±1294.42	10919.17±835.02	12205.12±1611.9	16204.76±641.84	14718.31±1735.45	0.002	0.0022	0.0059	0.0591
Guanylate Energy Charge	0.97±0	0.97±0	0.95±0.01	0.97±0	0.97±0	0.97±0	0.0369	0.017	0.0998	0.0262
Total Guanylate	2930.76±351.59	2045.51±286.98	1948.28±212.49	1777.82±335.33	2238.65±179.82	2300.34±420.46	0.0296	0.0213	0.0148	0.0566
GSH/GSSG	7.34±2.44	9.44±3.85	5.43±2.07	9.64±1.7	7.6±2.02	8.53±3.96	0.4784	0.3613	0.2605	0.8968
Total Glutathione	20210.47±2229.87	11414.71±352.27	6536.02±581.98	12196.73±1259.03	15014.05±433.8	15834.52±1899.55	0.0187	0.006	0.0108	0.0516
NADPH/NADP+	0.3±0.11	0.33±0.08	0.41±0.03	0.36±0.07	0.34±0.06	0.27±0.07	0.7879	0.2209	0.5362	0.6178
NADH/NAD+	0.04±0	0.06±0	0.07±0.01	0.04±0	0.05±0	0.04±0	0.0026	0.0045	0.0923	0.0678
Lactate/Pyruvate	25.16±1.84	296.96±25.05	464.45±38.57	22.47±0.71	21.73±3.35	28.72±6.1	0.0027	0.0025	0.1125	0.2143
Glycerol 3-phosphate/DHAP	NA±NA	49.09±12.25	6.52±0.87	NA±NA	NA±NA	NA±NA
Total Amino Acids	222885.09±10535.68	112432.96±494.16	65494.1±3198.8	136528.99±11546.46	145649.26±3725.66	171339.64±6943.85	0.003	0.0007	0.0007	0.0029
Total Essential Amino Acids	18388.34±2648.17	10373.87±83.53	6436.57±674.3	9780.34±1802.39	10234.66±317.71	14922.72±1100.26	0.0344	0.0119	0.013	0.0319
Total Non-essential Amino Acids	204496.75±9871.51	102059.09±415.94	59057.53±2621.97	126748.65±9812.31	135414.6±3452.46	156416.92±6105.28	0.003	0.0008	0.0006	0.0033
Total Glucogenic Amino Acids	215821.16±10054.56	107796.97±601.79	62406.89±2907.16	132701.86±10963.06	141728.89±3591.02	165532.31±6654.47	0.0028	0.0007	0.0007	0.0028
Total Ketogenic Amino Acids	11232.02±1728.28	6418.24±87.02	4087.71±414.09	5988.95±1090.47	6321.78±137.06	9331.17±858.92	0.0401	0.0149	0.0165	0.0382
Total BCAA	10772.44±1405.55	7201.1±74.4	4659.78±492.17	5706.04±903.45	5816.59±212.04	8829.19±560.77	0.0476	0.0104	0.0097	0.0237
Total Aromatic Amino Acids	1152.98±169.92	634.76±13.58	414.88±28.87	623.27±131.84	673.79±9.21	971.1±75.11	0.0333	0.0151	0.0148	0.0391
Fischer's Ratio	9.36±0.28	11.35±0.21	11.21±0.44	9.22±0.56	8.63±0.24	9.1±0.17	0.0008	0.0058	0.7282	0.0276
Total Glu-related Amino Acids	117673.48±10192.98	64408.66±1336.47	39547.77±1015.06	74465.64±4580.67	78501.38±2722.24	86906.82±5527.71	0.011	0.0053	0.0086	0.0166
Total Pyr-related Amino Acids	81894.97±9518.98	38519.04±964.69	19898.96±1663.74	48450.14±5515.41	52471.31±1069.57	66217.47±2380.13	0.0149	0.0065	0.0113	0.0318
Total Acetyl CoA-related Amino Acids	7541.82±1045.27	4902.87±102.71	3221.62±338.09	4053.27±660.29	4144.23±151.78	6234.22±515	0.0473	0.0125	0.0124	0.028
Total Fumarate-related Amino Acids	784.5±122.85	433.1±2.63	290.48±26.72	424.32±89.05	458.85±4.13	663.52±57.9	0.0384	0.0165	0.0177	0.0442
Total Succinyl CoA-related Amino Acids	5458.27±724.95	3304.71±173.61	2036.24±215.9	2848.82±524.97	2948.56±113.07	4415.15±329.38	0.0301	0.0098	0.0092	0.0244
Total Oxaloacetate-related Amino Acids	10009.93±649.25	1131.45±38.07	633.44±47.7	6512.94±401.3	7348.79±121.5	7329.35±130.5	0.0017	0.0015	0.0028	0.0166
Malate/Asp	0.09±0.04	0.92±0.04	0.3±0.08	0.09±0.01	0.11±0.01	0.09±0.02	0	0.0339	0.9014	0.4374
Citrulline/Ornithine	NA±NA	NA±NA	NA±NA	NA±NA	NA±NA	NA±NA
Glu/2-Oxoglutarate	581.88±517.99	210.09±10.37	NA±NA	398.09±49.07	319.84±87.58	267.56±32.12	0.3398		0.602	0.4744
G6P/R5P	NA±NA	1060.41±790.57	67.3±23.89	NA±NA	NA±NA	NA±NA
SAM/SAH	4.85±0.63	3.95±0.32	13.01±2.35	4.88±0.71	4.87±0.37	4.47±0.72	0.1129	0.0208	0.9551	0.9687
Putrescine/Spermidine	1.29±0.3	1.73±0.35	3.13±0.74	1.57±0.27	1.66±0.24	1.16±0.06	0.1807	0.0359	0.3028	0.1834
